# Supplementary material for: A mechanistic investigation of the photoinduced, copper-mediated cross-coupling of an aryl thiol with an aryl halide
Source: Chem Sci. 2016 Feb 24;7(7):4091–100. doi: 10.1039/c5sc04709a (PMC5201211; doi:10.1039/c5sc04709a)
Supplement: SC-007-C5SC04709A-s002 [file SC-007-C5SC04709A-s002.mol2]

#Optimized geometry of 2,6-dimethylthiophenolate

@<TRIPOS>MOLECULE
2,6-dimethylthiophenolate
 18 18 0 0 0
SMALL
GASTEIGER

@<TRIPOS>ATOM
      1 S           2.8264   13.0340    8.9993 S.3     1  LIG1       -0.0515
      2 C           3.2851   12.5034   10.6118 C.ar    1  LIG1        0.0248
      3 C           2.8128   13.1906   11.7738 C.ar    1  LIG1       -0.0360
      4 C           4.0297   11.6445   13.2250 C.ar    1  LIG1       -0.0612
      5 H           4.3155   11.3156   14.2263 H       1  LIG1        0.0618
      6 C           4.1407   11.3726   10.7979 C.ar    1  LIG1       -0.0360
      7 C           3.1919   12.7509   13.0501 C.ar    1  LIG1       -0.0578
      8 H           2.8190   13.2923   13.9248 H       1  LIG1        0.0621
      9 C           4.4945   10.9675   12.0927 C.ar    1  LIG1       -0.0578
     10 H           5.1507   10.1000   12.2114 H       1  LIG1        0.0621
     11 C           4.6682   10.6091    9.6126 C.3     1  LIG1       -0.0386
     12 H           3.8456   10.2118    8.9959 H       1  LIG1        0.0278
     13 H           5.3082    9.7747    9.9346 H       1  LIG1        0.0278
     14 H           5.2461   11.2646    8.9409 H       1  LIG1        0.0278
     15 C           1.9091   14.3871   11.6408 C.3     1  LIG1       -0.0386
     16 H           2.3850   15.1819   11.0436 H       1  LIG1        0.0278
     17 H           1.6446   14.7926   12.6283 H       1  LIG1        0.0278
     18 H           0.9837   14.1299   11.1002 H       1  LIG1        0.0278
@<TRIPOS>BOND
     1    14    11    1
     2    12    11    1
     3     1     2    1
     4    11    13    1
     5    11     6    1
     6     2     6   ar
     7     2     3   ar
     8     6     9   ar
     9    16    15    1
    10    18    15    1
    11    15     3    1
    12    15    17    1
    13     3     7   ar
    14     9    10    1
    15     9     4   ar
    16     7     4   ar
    17     7     8    1
    18     4     5    1

#Optimized geometry of [Cu(2,6-dimethylthiophenolate)2]-
@<TRIPOS>MOLECULE
[Cu(2,6-dimethylthiophenolate)2]-
 37 38 0 0 0
SMALL
GASTEIGER

@<TRIPOS>ATOM
      1 CU         -0.8196    0.5834    0.2773 Cu      1  LIG1        0.0000
      2 S          -0.1477    0.9565    2.3013 S.3     1  LIG1        0.0000
      3 S          -1.8339    0.4526   -1.6318 S.3     1  LIG1        0.0000
      4 C           1.5119    1.5825    2.4656 C.ar    1  LIG1        0.0000
      5 C           2.0284    1.6757    3.7916 C.ar    1  LIG1        0.0000
      6 C           3.3254    2.1665    3.9928 C.ar    1  LIG1        0.0000
      7 C           4.1271    2.5683    2.9216 C.ar    1  LIG1        0.0000
      8 C           3.6169    2.4786    1.6259 C.ar    1  LIG1        0.0000
      9 C           2.3227    1.9952    1.3719 C.ar    1  LIG1        0.0000
     10 C           1.2078    1.2567    4.9839 C.3     1  LIG1        0.0000
     11 H           3.7084    2.2307    5.0147 H       1  LIG1        0.0000
     12 H           5.1360    2.9472    3.0949 H       1  LIG1        0.0000
     13 H           4.2316    2.7921    0.7781 H       1  LIG1        0.0000
     14 C           1.8452    1.9388   -0.0523 C.3     1  LIG1        0.0000
     15 C          -2.0636   -1.1913   -2.2786 C.ar    1  LIG1        0.0000
     16 C          -1.8234   -2.3820   -1.5380 C.ar    1  LIG1        0.0000
     17 C          -2.0492   -3.6248   -2.1521 C.ar    1  LIG1        0.0000
     18 C          -2.5067   -3.7229   -3.4668 C.ar    1  LIG1        0.0000
     19 C          -2.7473   -2.5509   -4.1879 C.ar    1  LIG1        0.0000
     20 C          -2.5355   -1.2871   -3.6209 C.ar    1  LIG1        0.0000
     21 C          -1.3408   -2.3621   -0.1144 C.3     1  LIG1        0.0000
     22 H          -1.8609   -4.5335   -1.5743 H       1  LIG1        0.0000
     23 H          -2.6752   -4.7000   -3.9234 H       1  LIG1        0.0000
     24 H          -3.1072   -2.6090   -5.2185 H       1  LIG1        0.0000
     25 C          -2.8126   -0.0561   -4.4445 C.3     1  LIG1        0.0000
     26 H           0.2737    1.8365    5.0545 H       1  LIG1        0.0000
     27 H           1.7768    1.3965    5.9134 H       1  LIG1        0.0000
     28 H           0.9045    0.2000    4.9126 H       1  LIG1        0.0000
     29 H           1.5725    0.9107   -0.3517 H       1  LIG1        0.0000
     30 H           2.6225    2.3006   -0.7400 H       1  LIG1        0.0000
     31 H           0.9386    2.5490   -0.2024 H       1  LIG1        0.0000
     32 H          -1.9147    0.5753   -4.5392 H       1  LIG1        0.0000
     33 H          -3.5816    0.5787   -3.9757 H       1  LIG1        0.0000
     34 H          -3.1553   -0.3331   -5.4509 H       1  LIG1        0.0000
     35 H          -0.3652   -1.8514   -0.0206 H       1  LIG1        0.0000
     36 H          -1.2307   -3.3838    0.2753 H       1  LIG1        0.0000
     37 H          -2.0347   -1.8119    0.5428 H       1  LIG1        0.0000
@<TRIPOS>BOND
     1    34    25    1
     2    24    19    1
     3    32    25    1
     4    25    33    1
     5    25    20    1
     6    19    20   ar
     7    19    18   ar
     8    23    18    1
     9    20    15   ar
    10    18    17   ar
    11    15     3    1
    12    15    16   ar
    13    17    22    1
    14    17    16   ar
    15     3     1    1
    16    16    21    1
    17    30    14    1
    18    29    14    1
    19    31    14    1
    20    21    35    1
    21    21    36    1
    22    21    37    1
    23    14     9    1
    24     1     2    1
    25    13     8    1
    26     9     8   ar
    27     9     4   ar
    28     8     7   ar
    29     2     4    1
    30     4     5   ar
    31     7    12    1
    32     7     6   ar
    33     5     6   ar
    34     5    10    1
    35     6    11    1
    36    28    10    1
    37    10    26    1
    38    10    27    1

#Optimized geometry of [Cu(2,6-dimethylthiophenolate)3]2-
@<TRIPOS>MOLECULE
[Cu(2,6-dimethylthiophenolate)3]2-
 55 57 0 0 0
SMALL
GASTEIGER

@<TRIPOS>ATOM
      1 CU          2.4806   12.9559    6.3006 Cu      1  LIG1        0.0000
      2 S           1.8210   13.1476    8.4378 S.3     1  LIG1        0.0000
      3 S           2.1280   11.7109    4.4377 S.3     1  LIG1        0.0000
      4 C           0.7555   11.8582    9.0311 C.ar    1  LIG1        0.0000
      5 C          -1.0556    8.3871    4.7086 C.ar    1  LIG1        0.0000
      6 H          -1.8070    7.5960    4.7636 H       1  LIG1        0.0000
      7 C          -0.4684   12.2079    9.6726 C.ar    1  LIG1        0.0000
      8 C           0.8947   10.4403    4.5723 C.ar    1  LIG1        0.0000
      9 C           0.2432    8.1032    4.2780 C.ar    1  LIG1        0.0000
     10 H           0.5114    7.0811    3.9941 H       1  LIG1        0.0000
     11 C           1.2234    9.1034    4.2051 C.ar    1  LIG1        0.0000
     12 C          -0.4314   10.7312    5.0034 C.ar    1  LIG1        0.0000
     13 C          -0.9467    9.8505   10.0901 C.ar    1  LIG1        0.0000
     14 H          -1.6015    9.0769   10.4978 H       1  LIG1        0.0000
     15 C           1.1098   10.4816    8.9305 C.ar    1  LIG1        0.0000
     16 C          -1.2941   11.2006   10.1917 C.ar    1  LIG1        0.0000
     17 H          -2.2307   11.4862   10.6803 H       1  LIG1        0.0000
     18 C           0.2523    9.5070    9.4599 C.ar    1  LIG1        0.0000
     19 H           0.5366    8.4545    9.3703 H       1  LIG1        0.0000
     20 C           2.3918   10.0583    8.2695 C.3     1  LIG1        0.0000
     21 H           2.4064   10.3713    7.2117 H       1  LIG1        0.0000
     22 H           2.5190    8.9673    8.3244 H       1  LIG1        0.0000
     23 H           3.2607   10.5507    8.7353 H       1  LIG1        0.0000
     24 C           2.6096    8.7428    3.7379 C.3     1  LIG1        0.0000
     25 H           2.8815    9.2845    2.8175 H       1  LIG1        0.0000
     26 H           2.6873    7.6630    3.5438 H       1  LIG1        0.0000
     27 H           3.3660    9.0281    4.4858 H       1  LIG1        0.0000
     28 C          -1.3778    9.6985    5.0664 C.ar    1  LIG1        0.0000
     29 H          -2.3898    9.9356    5.4070 H       1  LIG1        0.0000
     30 C          -0.8359   12.1279    5.3851 C.3     1  LIG1        0.0000
     31 H          -0.2184   12.5045    6.2183 H       1  LIG1        0.0000
     32 H          -1.8955   12.1603    5.6774 H       1  LIG1        0.0000
     33 H          -0.6720   12.8296    4.5507 H       1  LIG1        0.0000
     34 C          -0.8888   13.6487    9.8038 C.3     1  LIG1        0.0000
     35 H          -0.1748   14.2254   10.4137 H       1  LIG1        0.0000
     36 H          -1.8850   13.7251   10.2641 H       1  LIG1        0.0000
     37 H          -0.9021   14.1452    8.8211 H       1  LIG1        0.0000
     38 S           4.0055   14.5236    5.5850 S.3     1  LIG1        0.0000
     39 C           4.7068   15.3816    6.9673 C.ar    1  LIG1        0.0000
     40 C           3.9759   16.3951    7.6525 C.ar    1  LIG1        0.0000
     41 C           4.5751   17.0785    8.7205 C.ar    1  LIG1        0.0000
     42 C           5.8769   16.7854    9.1382 C.ar    1  LIG1        0.0000
     43 C           6.5920   15.7858    8.4716 C.ar    1  LIG1        0.0000
     44 C           6.0312   15.0790    7.3974 C.ar    1  LIG1        0.0000
     45 C           2.5652   16.7318    7.2531 C.3     1  LIG1        0.0000
     46 H           4.0027   17.8561    9.2353 H       1  LIG1        0.0000
     47 H           6.3280   17.3286    9.9715 H       1  LIG1        0.0000
     48 H           7.6096   15.5410    8.7904 H       1  LIG1        0.0000
     49 C           6.8377   14.0035    6.7175 C.3     1  LIG1        0.0000
     50 H           2.1780   17.5697    7.8516 H       1  LIG1        0.0000
     51 H           1.9089   15.8559    7.3926 H       1  LIG1        0.0000
     52 H           2.5042   16.9947    6.1849 H       1  LIG1        0.0000
     53 H           7.8109   13.8712    7.2126 H       1  LIG1        0.0000
     54 H           7.0116   14.2405    5.6555 H       1  LIG1        0.0000
     55 H           6.2946   13.0453    6.7223 H       1  LIG1        0.0000
@<TRIPOS>BOND
     1    25    24    1
     2    26    24    1
     3    24    11    1
     4    24    27    1
     5    10     9    1
     6    11     9   ar
     7    11     8   ar
     8     9     5   ar
     9     3     8    1
    10     3     1    1
    11    33    30    1
    12     8    12   ar
    13     5     6    1
    14     5    28   ar
    15    12    28   ar
    16    12    30    1
    17    28    29    1
    18    30    32    1
    19    30    31    1
    20    38     1    1
    21    38    39    1
    22    54    49    1
    23    52    45    1
    24     1     2    2
    25    49    55    1
    26    49    53    1
    27    49    44    1
    28    39    44   ar
    29    39    40   ar
    30    21    20    1
    31    45    51    1
    32    45    40    1
    33    45    50    1
    34    44    43   ar
    35    40    41   ar
    36    20    22    1
    37    20    23    1
    38    20    15    1
    39     2     4    1
    40    43    48    1
    41    43    42   ar
    42    41    42   ar
    43    41    46    1
    44    37    34    1
    45    15     4   ar
    46    15    18   ar
    47     4     7   ar
    48    42    47    1
    49    19    18    1
    50    18    13   ar
    51     7    34    1
    52     7    16   ar
    53    34    36    1
    54    34    35    1
    55    13    16   ar
    56    13    14    1
    57    16    17    1


#Optimized geometry of Cu(2,6-dimethylthiophenolate)2
@<TRIPOS>MOLECULE
Cu(2,6-dimethylthiophenolate)2
 37 38 0 0 0
SMALL
GASTEIGER

@<TRIPOS>ATOM
      1 CU          1.2568   14.1181    7.2896 Cu      1  LIG1        0.0000
      2 S           1.5084   14.1908    9.4145 S.3     1  LIG1        0.0000
      3 S           1.0129   14.5867    5.2147 S.3     1  LIG1        0.0000
      4 C           2.2785   12.7682   10.1010 C.ar    1  LIG1        0.0000
      5 C           1.3039   10.7169    2.7753 C.ar    1  LIG1        0.0000
      6 H           1.3709    9.8055    2.1786 H       1  LIG1        0.0000
      7 C           2.4187   12.7540   11.5256 C.ar    1  LIG1        0.0000
      8 C           1.1324   13.0537    4.3129 C.ar    1  LIG1        0.0000
      9 C           0.2922   10.8580    3.7275 C.ar    1  LIG1        0.0000
     10 H          -0.4381   10.0581    3.8678 H       1  LIG1        0.0000
     11 C           0.1831   12.0157    4.5102 C.ar    1  LIG1        0.0000
     12 C           2.1560   12.9302    3.3361 C.ar    1  LIG1        0.0000
     13 C           3.5118   10.5829   11.3639 C.ar    1  LIG1        0.0000
     14 H           3.9905    9.7330   11.8529 H       1  LIG1        0.0000
     15 C           2.7633   11.6777    9.3177 C.ar    1  LIG1        0.0000
     16 C           3.0346   11.6531   12.1261 C.ar    1  LIG1        0.0000
     17 H           3.1416   11.6367   13.2126 H       1  LIG1        0.0000
     18 C           3.3751   10.6040    9.9740 C.ar    1  LIG1        0.0000
     19 H           3.7509    9.7688    9.3797 H       1  LIG1        0.0000
     20 C           2.6486   11.6422    7.8221 C.3     1  LIG1        0.0000
     21 H           1.5932   11.6561    7.4969 H       1  LIG1        0.0000
     22 H           3.1062   10.7310    7.4157 H       1  LIG1        0.0000
     23 H           3.1518   12.5078    7.3554 H       1  LIG1        0.0000
     24 C          -0.9478   12.1377    5.4962 C.3     1  LIG1        0.0000
     25 H          -0.5814   12.3001    6.5239 H       1  LIG1        0.0000
     26 H          -1.5635   11.2289    5.4924 H       1  LIG1        0.0000
     27 H          -1.5927   12.9991    5.2642 H       1  LIG1        0.0000
     28 C           2.2233   11.7500    2.5838 C.ar    1  LIG1        0.0000
     29 H           3.0142   11.6448    1.8377 H       1  LIG1        0.0000
     30 C           3.1661   14.0232    3.1067 C.3     1  LIG1        0.0000
     31 H           2.6755   14.9790    2.8652 H       1  LIG1        0.0000
     32 H           3.8396   13.7598    2.2806 H       1  LIG1        0.0000
     33 H           3.7751   14.2040    4.0059 H       1  LIG1        0.0000
     34 C           1.9214   13.8849   12.3858 C.3     1  LIG1        0.0000
     35 H           2.3967   14.8392   12.1123 H       1  LIG1        0.0000
     36 H           2.1355   13.6815   13.4429 H       1  LIG1        0.0000
     37 H           0.8363   14.0315   12.2739 H       1  LIG1        0.0000
@<TRIPOS>BOND
     1    29    28    1
     2     6     5    1
     3    32    30    1
     4    28     5   ar
     5    28    12   ar
     6     5     9   ar
     7    31    30    1
     8    30    12    1
     9    30    33    1
    10    12     8   ar
    11     9    10    1
    12     9    11   ar
    13     8    11   ar
    14     8     3    1
    15    11    24    1
    16     3     1    1
    17    27    24    1
    18    26    24    1
    19    24    25    1
    20     1     2    1
    21    23    20    1
    22    22    20    1
    23    21    20    1
    24    20    15    1
    25    15    18   ar
    26    15     4   ar
    27    19    18    1
    28     2     4    1
    29    18    13   ar
    30     4     7   ar
    31    13    14    1
    32    13    16   ar
    33     7    16   ar
    34     7    34    1
    35    35    34    1
    36    16    17    1
    37    37    34    1
    38    34    36    1


#Optimized geometry of [Cu(2,6-dimethylthiophenolate)3]-

@<TRIPOS>MOLECULE
[Cu(2,6-dimethylthiophenolate)3]-
 55 57 0 0 0
SMALL
GASTEIGER

@<TRIPOS>ATOM
      1 CU          2.0510   11.9318    6.2878 Cu      1  LIG1        0.0000
      2 S           0.8632   11.8330    8.1477 S.3     1  LIG1        0.0000
      3 S           2.0289   10.8217    4.3084 S.3     1  LIG1        0.0000
      4 C           1.6627   11.1382    9.5635 C.ar    1  LIG1        0.0000
      5 C          -2.3149   11.2960    2.8748 C.ar    1  LIG1        0.0000
      6 H          -3.3427   11.4014    2.5217 H       1  LIG1        0.0000
      7 C           1.0721   11.3936   10.8372 C.ar    1  LIG1        0.0000
      8 C           0.3400   11.0223    3.7858 C.ar    1  LIG1        0.0000
      9 C          -1.9873   10.3058    3.8040 C.ar    1  LIG1        0.0000
     10 H          -2.7636    9.6340    4.1792 H       1  LIG1        0.0000
     11 C          -0.6743   10.1518    4.2735 C.ar    1  LIG1        0.0000
     12 C           0.0109   12.0328    2.8395 C.ar    1  LIG1        0.0000
     13 C           2.8114   10.0585   11.9071 C.ar    1  LIG1        0.0000
     14 H           3.2566    9.6409   12.8120 H       1  LIG1        0.0000
     15 C           2.8341   10.3326    9.4799 C.ar    1  LIG1        0.0000
     16 C           1.6597   10.8459   11.9845 C.ar    1  LIG1        0.0000
     17 H           1.2024   11.0470   12.9565 H       1  LIG1        0.0000
     18 C           3.3854    9.8101   10.6590 C.ar    1  LIG1        0.0000
     19 H           4.2845    9.1929   10.5881 H       1  LIG1        0.0000
     20 C           3.4962   10.0208    8.1680 C.3     1  LIG1        0.0000
     21 H           2.7990    9.5377    7.4653 H       1  LIG1        0.0000
     22 H           4.3618    9.3597    8.3131 H       1  LIG1        0.0000
     23 H           3.8486   10.9413    7.6674 H       1  LIG1        0.0000
     24 C          -0.3675    9.0768    5.2810 C.3     1  LIG1        0.0000
     25 H           0.3914    8.3755    4.9021 H       1  LIG1        0.0000
     26 H          -1.2751    8.5117    5.5350 H       1  LIG1        0.0000
     27 H           0.0508    9.5143    6.2024 H       1  LIG1        0.0000
     28 C          -1.3160   12.1504    2.4011 C.ar    1  LIG1        0.0000
     29 H          -1.5657   12.9300    1.6767 H       1  LIG1        0.0000
     30 C           1.0560   12.9791    2.3103 C.3     1  LIG1        0.0000
     31 H           1.5547   13.5170    3.1315 H       1  LIG1        0.0000
     32 H           0.6068   13.7098    1.6232 H       1  LIG1        0.0000
     33 H           1.8512   12.4363    1.7756 H       1  LIG1        0.0000
     34 C          -0.1666   12.2395   10.9763 C.3     1  LIG1        0.0000
     35 H          -0.0129   13.2440   10.5530 H       1  LIG1        0.0000
     36 H          -0.4474   12.3409   12.0336 H       1  LIG1        0.0000
     37 H          -1.0181   11.8037   10.4305 H       1  LIG1        0.0000
     38 S           3.4439   13.6046    5.7067 S.3     1  LIG1        0.0000
     39 C           3.8655   14.5620    7.1419 C.ar    1  LIG1        0.0000
     40 C           2.9289   15.4644    7.7201 C.ar    1  LIG1        0.0000
     41 C           3.3259   16.2537    8.8089 C.ar    1  LIG1        0.0000
     42 C           4.6172   16.1705    9.3338 C.ar    1  LIG1        0.0000
     43 C           5.5343   15.2841    8.7637 C.ar    1  LIG1        0.0000
     44 C           5.1822   14.4722    7.6766 C.ar    1  LIG1        0.0000
     45 C           1.5238   15.5782    7.1991 C.3     1  LIG1        0.0000
     46 H           2.6042   16.9469    9.2488 H       1  LIG1        0.0000
     47 H           4.9089   16.7950   10.1807 H       1  LIG1        0.0000
     48 H           6.5471   15.2146    9.1689 H       1  LIG1        0.0000
     49 C           6.2102   13.5379    7.0925 C.3     1  LIG1        0.0000
     50 H           1.0007   16.4234    7.6677 H       1  LIG1        0.0000
     51 H           0.9599   14.6544    7.4120 H       1  LIG1        0.0000
     52 H           1.5100   15.7002    6.1059 H       1  LIG1        0.0000
     53 H           7.1323   13.5550    7.6901 H       1  LIG1        0.0000
     54 H           6.4639   13.8124    6.0566 H       1  LIG1        0.0000
     55 H           5.8322   12.5056    7.0486 H       1  LIG1        0.0000
@<TRIPOS>BOND
     1    32    30    1
     2    29    28    1
     3    33    30    1
     4    30    12    1
     5    30    31    1
     6    28    12   ar
     7    28     5   ar
     8     6     5    1
     9    12     8   ar
    10     5     9   ar
    11     8    11   ar
    12     8     3    1
    13     9    10    1
    14     9    11   ar
    15    11    24    1
    16     3     1    1
    17    25    24    1
    18    24    26    1
    19    24    27    1
    20    38     1    1
    21    38    39    1
    22    54    49    1
    23    52    45    1
    24     1     2    1
    25    55    49    1
    26    49    44    1
    27    49    53    1
    28    39    44   ar
    29    39    40   ar
    30    45    51    1
    31    45    50    1
    32    45    40    1
    33    21    20    1
    34    23    20    1
    35    44    43   ar
    36    40    41   ar
    37     2     4    1
    38    20    22    1
    39    20    15    1
    40    43    48    1
    41    43    42   ar
    42    41    46    1
    43    41    42   ar
    44    42    47    1
    45    15     4   ar
    46    15    18   ar
    47     4     7   ar
    48    37    34    1
    49    35    34    1
    50    19    18    1
    51    18    13   ar
    52     7    34    1
    53     7    16   ar
    54    34    36    1
    55    13    16   ar
    56    13    14    1
    57    16    17    1


#Optimized geometry of [Cu(2,6-dimethylthiophenolate)2(I)]-
@<TRIPOS>MOLECULE
[Cu(2,6-dimethylthiophenolate)2(I)]-
 38 39 0 0 0
SMALL
GASTEIGER

@<TRIPOS>ATOM
      1 CU          3.3110   12.0947    5.8650 Cu      1  LIG1        0.0000
      2 S           2.2879   12.9561    7.5984 S.3     1  LIG1        0.0000
      3 S           2.3954   11.2088    4.0234 S.3     1  LIG1        0.0000
      4 C           1.7515   11.8211    8.8366 C.ar    1  LIG1        0.0000
      5 C          -2.0500   10.2233    4.6014 C.ar    1  LIG1        0.0000
      6 H          -3.1086    9.9817    4.7165 H       1  LIG1        0.0000
      7 C           0.7374   12.2712    9.7358 C.ar    1  LIG1        0.0000
      8 C           0.6810   10.8463    4.2976 C.ar    1  LIG1        0.0000
      9 C          -1.0984    9.2021    4.5398 C.ar    1  LIG1        0.0000
     10 H          -1.4160    8.1587    4.6092 H       1  LIG1        0.0000
     11 C           0.2656    9.4871    4.3931 C.ar    1  LIG1        0.0000
     12 C          -0.2859   11.8898    4.3578 C.ar    1  LIG1        0.0000
     13 C           0.8321   10.1260   10.8909 C.ar    1  LIG1        0.0000
     14 H           0.4760    9.4683   11.6859 H       1  LIG1        0.0000
     15 C           2.3033   10.5146    8.9827 C.ar    1  LIG1        0.0000
     16 C           0.2989   11.4099   10.7478 C.ar    1  LIG1        0.0000
     17 H          -0.4780   11.7556   11.4337 H       1  LIG1        0.0000
     18 C           1.8256    9.6915   10.0119 C.ar    1  LIG1        0.0000
     19 H           2.2489    8.6906   10.1227 H       1  LIG1        0.0000
     20 C           3.3814    9.9942    8.0770 C.3     1  LIG1        0.0000
     21 H           3.0411    9.9610    7.0251 H       1  LIG1        0.0000
     22 H           3.6811    8.9786    8.3683 H       1  LIG1        0.0000
     23 H           4.2735   10.6399    8.0931 H       1  LIG1        0.0000
     24 C           1.2524    8.3508    4.3254 C.3     1  LIG1        0.0000
     25 H           1.7569    8.3110    3.3475 H       1  LIG1        0.0000
     26 H           0.7465    7.3900    4.4926 H       1  LIG1        0.0000
     27 H           2.0496    8.4682    5.0746 H       1  LIG1        0.0000
     28 C          -1.6384   11.5544    4.5104 C.ar    1  LIG1        0.0000
     29 H          -2.3791   12.3566    4.5560 H       1  LIG1        0.0000
     30 C           0.1111   13.3369    4.2783 C.3     1  LIG1        0.0000
     31 H           0.6841   13.6310    5.1739 H       1  LIG1        0.0000
     32 H          -0.7759   13.9811    4.2058 H       1  LIG1        0.0000
     33 H           0.7691   13.5264    3.4173 H       1  LIG1        0.0000
     34 C           0.1311   13.6455    9.6230 C.3     1  LIG1        0.0000
     35 H           0.8892   14.4336    9.7507 H       1  LIG1        0.0000
     36 H          -0.6458   13.7857   10.3864 H       1  LIG1        0.0000
     37 H          -0.3172   13.8059    8.6309 H       1  LIG1        0.0000
     38 I           5.7920   12.3667    5.1309 I       1  LIG1        0.0000
@<TRIPOS>BOND
     1    25    24    1
     2    33    30    1
     3     3     8    1
     4     3     1    1
     5    32    30    1
     6    30    12    1
     7    30    31    1
     8     8    12   ar
     9     8    11   ar
    10    24    11    1
    11    24    26    1
    12    24    27    1
    13    12    28   ar
    14    11     9   ar
    15    28    29    1
    16    28     5   ar
    17     9     5   ar
    18     9    10    1
    19     5     6    1
    20    38     1    1
    21     1     2    1
    22    21    20    1
    23     2     4    1
    24    20    23    1
    25    20    22    1
    26    20    15    1
    27    37    34    1
    28     4    15   ar
    29     4     7   ar
    30    15    18   ar
    31    34     7    1
    32    34    35    1
    33    34    36    1
    34     7    16   ar
    35    18    19    1
    36    18    13   ar
    37    16    13   ar
    38    16    17    1
    39    13    14    1
