# Supplementary material for: A mechanistic investigation of the photoinduced, copper-mediated cross-coupling of an aryl thiol with an aryl halide
Source: Chem Sci. 2016 Feb 24;7(7):4091–100. doi: 10.1039/c5sc04709a (PMC5201211; doi:10.1039/c5sc04709a)
Supplement: SC-007-C5SC04709A-s003 [file SC-007-C5SC04709A-s003.cif]

# Electronic Supplementary Material (ESI) for Chemical Science.
# This journal is © The Royal Society of Chemistry 2016

####################################################################### 
# 
# This file contains crystal structure data downloaded from the 
# Cambridge Structural Database (CSD) hosted by the Cambridge 
# Crystallographic Data Centre (CCDC).
# 
# Full information about CCDC data access policies and citation 
# guidelines are available at http://www.ccdc.cam.ac.uk/access/V1 
# 
# Audit and citation data items may have been added by the CCDC. 
# Please retain this information to preserve the provenance of 
# this file and to allow appropriate attribution of the data. 
# 
#######################################################################

data_1
_database_code_depnum_ccdc_archive 'CCDC 1441031'
_audit_update_record             
;
2015-12-07 deposited with the CCDC.
2016-02-17 downloaded from the CCDC.
;
_audit_creation_date             2015-06-17
_audit_creation_method           
;
?
;
_chemical_name_common            '[Cu(SAr)2][Na(12-crown-4)2]'
_chemical_name_systematic        '[Cu(SAr)2][Na(12-crown-4)2]'
_chemical_formula_moiety         'C16 H32 Na O8, C16 H18 Cu S2'
_chemical_formula_sum            'C32 H50 Cu Na O8 S2'
_chemical_formula_weight         713.37
_chemical_melting_point          ?
loop_
_atom_type_symbol
_atom_type_description
_atom_type_scat_dispersion_real
_atom_type_scat_dispersion_imag
_atom_type_scat_source
C C 0.0033 0.0016 'International Tables Vol C Tables 4.2.6.8 and 6.1.1.4'
H H 0.0000 0.0000 'International Tables Vol C Tables 4.2.6.8 and 6.1.1.4'
Cu Cu 0.3201 1.2651 'International Tables Vol C Tables 4.2.6.8 and 6.1.1.4'
Na Na 0.0362 0.0249 'International Tables Vol C Tables 4.2.6.8 and 6.1.1.4'
O O 0.0106 0.0060 'International Tables Vol C Tables 4.2.6.8 and 6.1.1.4'
S S 0.1246 0.1234 'International Tables Vol C Tables 4.2.6.8 and 6.1.1.4'

_shelx_space_group_comment       
;
The symmetry employed for this shelxl refinement is uniquely defined
by the following loop, which should always be used as a source of
symmetry information in preference to the above space-group names.
They are only intended as comments.
;
_space_group_crystal_system      monoclinic
_space_group_IT_number           14
_space_group_name_H-M_alt        'P 1 21/c 1'
_space_group_name_Hall           '-P 2ybc'
loop_
_space_group_symop_operation_xyz
'x, y, z'
'-x, y+1/2, -z+1/2'
'-x, -y, -z'
'x, -y-1/2, z-1/2'

_cell_length_a                   10.5883(14)
_cell_length_b                   21.967(2)
_cell_length_c                   14.4286(16)
_cell_angle_alpha                90
_cell_angle_beta                 95.682(6)
_cell_angle_gamma                90
_cell_volume                     3339.6(7)
_cell_formula_units_Z            4
_cell_measurement_reflns_used    9920
_cell_measurement_temperature    100
_cell_measurement_theta_max      33.392
_cell_measurement_theta_min      2.678
_shelx_estimated_absorpt_T_max   ?
_shelx_estimated_absorpt_T_min   ?
_exptl_absorpt_coefficient_mu    0.841
_exptl_absorpt_correction_T_max  1.0000
_exptl_absorpt_correction_T_min  0.9531
_exptl_absorpt_correction_type   multi-scan
_exptl_absorpt_process_details   
;
SADABS-2014/3 (Bruker,2014/3) was used for absorption correction.
wR2(int) was 0.0810 before and 0.0634 after correction.
The Ratio of minimum to maximum transmission is 0.9531.
The \l/2 correction factor is Not present.
;
_exptl_absorpt_special_details   ?
_exptl_crystal_colour            colourless
_exptl_crystal_colour_primary    colourless
_exptl_crystal_density_diffrn    1.419
_exptl_crystal_density_meas      ?
_exptl_crystal_density_method    ?
_exptl_crystal_description       block
_exptl_crystal_F_000             1512
_exptl_crystal_size_max          0.16
_exptl_crystal_size_mid          0.15
_exptl_crystal_size_min          0.09
_exptl_transmission_factor_max   ?
_exptl_transmission_factor_min   ?
_diffrn_reflns_av_R_equivalents  0.1233
_diffrn_reflns_av_unetI/netI     0.1205
_diffrn_reflns_Laue_measured_fraction_full 0.998
_diffrn_reflns_Laue_measured_fraction_max 0.966
_diffrn_reflns_limit_h_max       17
_diffrn_reflns_limit_h_min       -17
_diffrn_reflns_limit_k_max       36
_diffrn_reflns_limit_k_min       -37
_diffrn_reflns_limit_l_max       24
_diffrn_reflns_limit_l_min       -24
_diffrn_reflns_number            154949
_diffrn_reflns_point_group_measured_fraction_full 0.998
_diffrn_reflns_point_group_measured_fraction_max 0.966
_diffrn_reflns_theta_full        25.242
_diffrn_reflns_theta_max         37.007
_diffrn_reflns_theta_min         2.335
_diffrn_ambient_temperature      100.01
_diffrn_detector_area_resol_mean ?
_diffrn_measured_fraction_theta_full 0.998
_diffrn_measured_fraction_theta_max 0.966
_diffrn_measurement_device_type  'Bruker APEX-II CCD'
_diffrn_measurement_method       '\f and \w scans'
_diffrn_radiation_type           MoK\a
_diffrn_radiation_wavelength     0.71073
_diffrn_source                   ?
_diffrn_standards_number         0
_reflns_Friedel_coverage         0.000
_reflns_Friedel_fraction_full    .
_reflns_Friedel_fraction_max     .
_reflns_number_gt                9776
_reflns_number_total             16419
_reflns_special_details          
;
 Reflections were merged by SHELXL according to the crystal
 class for the calculation of statistics and refinement.
 
 _reflns_Friedel_fraction is defined as the number of unique
 Friedel pairs measured divided by the number that would be
 possible theoretically, ignoring centric projections and
 systematic absences.
;
_reflns_threshold_expression     'I > 2\s(I)'
_computing_cell_refinement       'SAINT v8.34A (Bruker, 2013)'
_computing_data_collection       ?
_computing_data_reduction        'SAINT v8.34A (Bruker, 2013)'
_computing_molecular_graphics    'Olex2 (Dolomanov et al., 2009)'
_computing_publication_material  'Olex2 (Dolomanov et al., 2009)'
_computing_structure_refinement  'ShelXL (Sheldrick, 2008)'
_computing_structure_solution    ?
_refine_diff_density_max         0.640
_refine_diff_density_min         -0.547
_refine_diff_density_rms         0.111
_refine_ls_extinction_coef       .
_refine_ls_extinction_method     none
_refine_ls_goodness_of_fit_ref   1.036
_refine_ls_hydrogen_treatment    constr
_refine_ls_matrix_type           full
_refine_ls_number_parameters     401
_refine_ls_number_reflns         16419
_refine_ls_number_restraints     0
_refine_ls_R_factor_all          0.1503
_refine_ls_R_factor_gt           0.0666
_refine_ls_restrained_S_all      1.036
_refine_ls_shift/su_max          0.002
_refine_ls_shift/su_mean         0.000
_refine_ls_structure_factor_coef Fsqd
_refine_ls_weighting_details     
'w=1/[\s^2^(Fo^2^)+(0.0290P)^2^+3.2510P] where P=(Fo^2^+2Fc^2^)/3'
_refine_ls_weighting_scheme      calc
_refine_ls_wR_factor_gt          0.0928
_refine_ls_wR_factor_ref         0.1104
_refine_special_details          ?
_olex2_refinement_description    
;
1. Fixed Uiso
 At 1.2 times of:
  All C(H) groups, All C(H,H) groups
 At 1.5 times of:
  All C(H,H,H) groups
2.a Secondary CH2 refined with riding coordinates:
 C25(H25A,H25B), C19(H19A,H19B), C00G(H00A,H00B), C24(H24A,H24B), C28(H28A,
 H28B), C22(H22A,H22B), C18(H18A,H18B), C27(H27A,H27B), C29(H29A,H29B),
 C23(H23A,H23B), C17(H17A,H17B), C31(H31A,H31B), C26(H26A,H26B), C30(H30A,H30B),
  C21(H21A,H21B), C20(H20A,H20B)
2.b Aromatic/amide H refined with riding coordinates:
 C4(H4), C3(H3), C12(H12), C11(H11), C13(H13), C5(H5)
2.c Idealised Me refined as rotating group:
 C16(H16A,H16B,H16C), C7(H7A,H7B,H7C), C8(H8A,H8B,H8C), C15(H15A,H15B,H15C)
;
_atom_sites_solution_hydrogens   geom
_atom_sites_solution_primary     ?
_atom_sites_solution_secondary   ?
loop_
_atom_site_label
_atom_site_type_symbol
_atom_site_fract_x
_atom_site_fract_y
_atom_site_fract_z
_atom_site_U_iso_or_equiv
_atom_site_adp_type
_atom_site_occupancy
_atom_site_site_symmetry_order
_atom_site_calc_flag
_atom_site_refinement_flags_posn
_atom_site_refinement_flags_adp
_atom_site_refinement_flags_occupancy
_atom_site_disorder_assembly
_atom_site_disorder_group
Cu1 Cu 0.27845(2) 0.60914(2) 0.49301(2) 0.01462(5) Uani 1 1 d . . . . .
S2 S 0.24873(4) 0.62794(2) 0.63530(3) 0.01598(9) Uani 1 1 d . . . . .
S1 S 0.30342(4) 0.61260(2) 0.34703(3) 0.01429(9) Uani 1 1 d . . . . .
Na04 Na 0.76033(6) 0.74458(3) 0.93263(5) 0.01046(13) Uani 1 1 d . . . . .
O2 O 0.78942(12) 0.64168(6) 0.99773(8) 0.0132(2) Uani 1 1 d . . . . .
O7 O 0.79585(12) 0.82158(5) 0.81372(8) 0.0131(2) Uani 1 1 d . . . . .
O6 O 0.71990(12) 0.84793(6) 0.98906(8) 0.0134(2) Uani 1 1 d . . . . .
O3 O 0.72594(12) 0.66630(6) 0.80964(8) 0.0138(2) Uani 1 1 d . . . . .
O1 O 0.60504(11) 0.72536(6) 1.04689(8) 0.0131(2) Uani 1 1 d . . . . .
O5 O 0.90802(11) 0.76844(5) 1.07128(8) 0.0118(2) Uani 1 1 d . . . . .
O8 O 0.98287(11) 0.73987(6) 0.89528(8) 0.0127(2) Uani 1 1 d . . . . .
O4 O 0.54389(11) 0.75151(6) 0.85917(9) 0.0145(2) Uani 1 1 d . . . . .
C25 C 1.07563(16) 0.75887(8) 0.96797(12) 0.0137(3) Uani 1 1 d . . . . .
H25A H 1.0887 0.8034 0.9645 0.016 Uiso 1 1 calc R . . . .
H25B H 1.1576 0.7384 0.9613 0.016 Uiso 1 1 calc R . . . .
C9 C 0.32653(15) 0.57840(7) 0.71910(11) 0.0102(3) Uani 1 1 d . . . . .
C19 C 0.75642(19) 0.59211(8) 0.93631(13) 0.0171(4) Uani 1 1 d . . . . .
H19A H 0.6648 0.5829 0.9352 0.021 Uiso 1 1 calc R . . . .
H19B H 0.8051 0.5553 0.9572 0.021 Uiso 1 1 calc R . . . .
C00G C 0.78809(18) 0.61099(9) 0.84048(13) 0.0177(4) Uani 1 1 d . . . . .
H00A H 0.8810 0.6165 0.8416 0.021 Uiso 1 1 calc R . . . .
H00B H 0.7625 0.5781 0.7955 0.021 Uiso 1 1 calc R . . . .
C4 C -0.00900(18) 0.52355(9) 0.14928(13) 0.0180(4) Uani 1 1 d . . . . .
H4 H -0.0743 0.5064 0.1073 0.022 Uiso 1 1 calc R . . . .
C24 C 1.02909(16) 0.74232(8) 1.06014(12) 0.0133(3) Uani 1 1 d . . . . .
H24A H 1.0231 0.6975 1.0648 0.016 Uiso 1 1 calc R . . . .
H24B H 1.0914 0.7566 1.1112 0.016 Uiso 1 1 calc R . . . .
C10 C 0.28905(16) 0.58205(8) 0.81054(12) 0.0118(3) Uani 1 1 d . . . . .
C28 C 0.72561(19) 0.87540(8) 0.83058(12) 0.0170(4) Uani 1 1 d . . . . .
H28A H 0.6338 0.8671 0.8163 0.020 Uiso 1 1 calc R . . . .
H28B H 0.7491 0.9081 0.7883 0.020 Uiso 1 1 calc R . . . .
C22 C 0.44453(17) 0.73463(9) 0.91391(13) 0.0166(4) Uani 1 1 d . . . . .
H22A H 0.4291 0.6902 0.9093 0.020 Uiso 1 1 calc R . . . .
H22B H 0.3651 0.7561 0.8915 0.020 Uiso 1 1 calc R . . . .
C1 C 0.18213(16) 0.57560(7) 0.27433(11) 0.0107(3) Uani 1 1 d . . . . .
C18 C 0.73178(17) 0.63878(8) 1.08337(12) 0.0159(3) Uani 1 1 d . . . . .
H18A H 0.7829 0.6629 1.1314 0.019 Uiso 1 1 calc R . . . .
H18B H 0.7311 0.5960 1.1049 0.019 Uiso 1 1 calc R . . . .
C27 C 0.92817(17) 0.83198(8) 0.80687(12) 0.0140(3) Uani 1 1 d . . . . .
H27A H 0.9646 0.8574 0.8596 0.017 Uiso 1 1 calc R . . . .
H27B H 0.9403 0.8534 0.7480 0.017 Uiso 1 1 calc R . . . .
C29 C 0.75008(19) 0.89694(8) 0.93013(12) 0.0169(4) Uani 1 1 d . . . . .
H29A H 0.8402 0.9087 0.9440 0.020 Uiso 1 1 calc R . . . .
H29B H 0.6965 0.9328 0.9404 0.020 Uiso 1 1 calc R . . . .
C23 C 0.48573(17) 0.75217(9) 1.01344(13) 0.0180(4) Uani 1 1 d . . . . .
H23A H 0.4929 0.7970 1.0178 0.022 Uiso 1 1 calc R . . . .
H23B H 0.4202 0.7390 1.0536 0.022 Uiso 1 1 calc R . . . .
C17 C 0.59793(17) 0.66284(8) 1.07222(13) 0.0155(3) Uani 1 1 d . . . . .
H17A H 0.5460 0.6399 1.0232 0.019 Uiso 1 1 calc R . . . .
H17B H 0.5586 0.6587 1.1314 0.019 Uiso 1 1 calc R . . . .
C3 C -0.00061(18) 0.50963(8) 0.24327(13) 0.0159(3) Uani 1 1 d . . . . .
H3 H -0.0607 0.4825 0.2654 0.019 Uiso 1 1 calc R . . . .
C31 C 0.91095(17) 0.83183(8) 1.09385(12) 0.0132(3) Uani 1 1 d . . . . .
H31A H 0.9616 0.8545 1.0512 0.016 Uiso 1 1 calc R . . . .
H31B H 0.9491 0.8382 1.1586 0.016 Uiso 1 1 calc R . . . .
C26 C 0.99235(17) 0.77088(8) 0.80907(12) 0.0152(3) Uani 1 1 d . . . . .
H26A H 0.9530 0.7456 0.7572 0.018 Uiso 1 1 calc R . . . .
H26B H 1.0830 0.7764 0.7997 0.018 Uiso 1 1 calc R . . . .
C2 C 0.09388(17) 0.53446(8) 0.30630(12) 0.0123(3) Uani 1 1 d . . . . .
C6 C 0.17516(16) 0.58882(8) 0.17794(12) 0.0131(3) Uani 1 1 d . . . . .
C12 C 0.44502(18) 0.50523(8) 0.86252(12) 0.0158(3) Uani 1 1 d . . . . .
H12 H 0.4848 0.4804 0.9108 0.019 Uiso 1 1 calc R . . . .
C14 C 0.42475(16) 0.53805(8) 0.70092(12) 0.0112(3) Uani 1 1 d . . . . .
C11 C 0.34929(17) 0.54548(8) 0.88043(12) 0.0146(3) Uani 1 1 d . . . . .
H11 H 0.3243 0.5481 0.9417 0.018 Uiso 1 1 calc R . . . .
C30 C 0.77535(17) 0.85323(8) 1.08316(12) 0.0140(3) Uani 1 1 d . . . . .
H30A H 0.7254 0.8288 1.1242 0.017 Uiso 1 1 calc R . . . .
H30B H 0.7720 0.8963 1.1031 0.017 Uiso 1 1 calc R . . . .
C13 C 0.48179(17) 0.50180(8) 0.77288(12) 0.0138(3) Uani 1 1 d . . . . .
H13 H 0.5471 0.4742 0.7602 0.017 Uiso 1 1 calc R . . . .
C16 C 0.47432(17) 0.53435(8) 0.60724(12) 0.0148(3) Uani 1 1 d . . . . .
H16A H 0.4049 0.5235 0.5601 0.022 Uiso 1 1 calc GR . . . .
H16B H 0.5409 0.5033 0.6087 0.022 Uiso 1 1 calc GR . . . .
H16C H 0.5095 0.5739 0.5917 0.022 Uiso 1 1 calc GR . . . .
C7 C 0.09557(19) 0.51754(8) 0.40692(12) 0.0178(4) Uani 1 1 d . . . . .
H7A H 0.1807 0.5036 0.4303 0.027 Uiso 1 1 calc GR . . . .
H7B H 0.0342 0.4848 0.4136 0.027 Uiso 1 1 calc GR . . . .
H7C H 0.0729 0.5531 0.4427 0.027 Uiso 1 1 calc GR . . . .
C5 C 0.07929(18) 0.56285(8) 0.11745(12) 0.0167(4) Uani 1 1 d . . . . .
H5 H 0.0744 0.5723 0.0530 0.020 Uiso 1 1 calc R . . . .
C8 C 0.26898(18) 0.63149(9) 0.14037(13) 0.0188(4) Uani 1 1 d . . . . .
H8A H 0.2646 0.6713 0.1706 0.028 Uiso 1 1 calc GR . . . .
H8B H 0.2486 0.6361 0.0730 0.028 Uiso 1 1 calc GR . . . .
H8C H 0.3548 0.6148 0.1530 0.028 Uiso 1 1 calc GR . . . .
C21 C 0.53631(18) 0.72121(9) 0.77080(12) 0.0170(4) Uani 1 1 d . . . . .
H21A H 0.5810 0.7458 0.7267 0.020 Uiso 1 1 calc R . . . .
H21B H 0.4462 0.7178 0.7455 0.020 Uiso 1 1 calc R . . . .
C20 C 0.59422(17) 0.65863(9) 0.77891(12) 0.0154(3) Uani 1 1 d . . . . .
H20A H 0.5523 0.6339 0.8243 0.018 Uiso 1 1 calc R . . . .
H20B H 0.5841 0.6377 0.7178 0.018 Uiso 1 1 calc R . . . .
C15 C 0.18607(17) 0.62532(8) 0.83322(13) 0.0156(3) Uani 1 1 d . . . . .
H15A H 0.2110 0.6671 0.8198 0.023 Uiso 1 1 calc GR . . . .
H15B H 0.1733 0.6217 0.8993 0.023 Uiso 1 1 calc GR . . . .
H15C H 0.1069 0.6153 0.7952 0.023 Uiso 1 1 calc GR . . . .

loop_
_atom_site_aniso_label
_atom_site_aniso_U_11
_atom_site_aniso_U_22
_atom_site_aniso_U_33
_atom_site_aniso_U_23
_atom_site_aniso_U_13
_atom_site_aniso_U_12
Cu1 0.01619(11) 0.01596(11) 0.01116(10) -0.00077(8) -0.00146(8) 0.00350(9)
S2 0.0166(2) 0.0185(2) 0.0122(2) -0.00123(16) -0.00150(16) 0.00772(17)
S1 0.01286(19) 0.0163(2) 0.01356(19) -0.00036(16) 0.00031(15) 0.00009(16)
Na04 0.0091(3) 0.0106(3) 0.0118(3) -0.0009(2) 0.0014(2) -0.0025(2)
O2 0.0135(6) 0.0130(6) 0.0133(6) -0.0007(5) 0.0023(5) -0.0030(5)
O7 0.0143(6) 0.0112(6) 0.0138(6) -0.0010(5) 0.0011(5) -0.0026(5)
O6 0.0146(6) 0.0130(6) 0.0123(6) -0.0002(4) 0.0001(5) -0.0006(5)
O3 0.0122(6) 0.0147(6) 0.0147(6) -0.0021(5) 0.0032(5) -0.0044(5)
O1 0.0108(6) 0.0125(6) 0.0164(6) -0.0014(5) 0.0033(5) -0.0021(5)
O5 0.0106(6) 0.0113(6) 0.0138(6) -0.0010(4) 0.0018(4) -0.0017(4)
O8 0.0124(6) 0.0138(6) 0.0118(6) -0.0009(4) 0.0008(4) -0.0028(5)
O4 0.0105(6) 0.0162(6) 0.0168(6) 0.0004(5) 0.0016(5) -0.0036(5)
C25 0.0082(7) 0.0171(8) 0.0156(8) -0.0015(6) 0.0003(6) -0.0022(6)
C9 0.0078(7) 0.0104(7) 0.0119(7) -0.0012(6) -0.0016(6) -0.0012(6)
C19 0.0214(9) 0.0114(8) 0.0187(9) -0.0019(6) 0.0027(7) -0.0009(7)
C00G 0.0192(9) 0.0149(8) 0.0200(9) -0.0042(7) 0.0062(7) 0.0013(7)
C4 0.0180(9) 0.0167(9) 0.0188(9) -0.0054(7) -0.0012(7) 0.0010(7)
C24 0.0110(8) 0.0147(8) 0.0140(8) 0.0013(6) 0.0000(6) 0.0010(6)
C10 0.0086(7) 0.0126(8) 0.0144(8) -0.0033(6) 0.0019(6) -0.0027(6)
C28 0.0224(9) 0.0138(8) 0.0143(8) 0.0018(6) -0.0011(7) 0.0020(7)
C22 0.0090(8) 0.0175(9) 0.0234(9) -0.0005(7) 0.0020(7) -0.0013(6)
C1 0.0112(8) 0.0094(7) 0.0115(7) -0.0008(6) 0.0018(6) 0.0033(6)
C18 0.0175(9) 0.0173(8) 0.0129(8) 0.0030(7) 0.0013(7) -0.0022(7)
C27 0.0143(8) 0.0163(8) 0.0113(8) 0.0016(6) 0.0005(6) -0.0061(6)
C29 0.0233(9) 0.0117(8) 0.0154(8) -0.0002(6) 0.0010(7) 0.0026(7)
C23 0.0117(8) 0.0183(9) 0.0249(10) -0.0037(7) 0.0068(7) 0.0007(7)
C17 0.0178(9) 0.0142(8) 0.0155(8) 0.0010(6) 0.0062(7) -0.0048(7)
C3 0.0150(8) 0.0109(8) 0.0223(9) -0.0020(7) 0.0041(7) -0.0006(6)
C31 0.0155(8) 0.0128(8) 0.0110(7) -0.0023(6) -0.0008(6) -0.0027(6)
C26 0.0152(8) 0.0203(9) 0.0108(8) -0.0022(7) 0.0053(6) -0.0025(7)
C2 0.0152(8) 0.0088(7) 0.0133(8) 0.0000(6) 0.0042(6) 0.0036(6)
C6 0.0127(8) 0.0137(8) 0.0133(8) 0.0011(6) 0.0039(6) 0.0032(6)
C12 0.0187(9) 0.0119(8) 0.0159(8) 0.0037(6) -0.0023(7) -0.0011(7)
C14 0.0105(7) 0.0099(7) 0.0129(7) -0.0031(6) 0.0000(6) -0.0021(6)
C11 0.0152(8) 0.0169(8) 0.0119(8) -0.0002(6) 0.0016(6) -0.0041(7)
C30 0.0162(8) 0.0149(8) 0.0114(8) -0.0019(6) 0.0038(6) 0.0010(6)
C13 0.0128(8) 0.0101(7) 0.0183(8) -0.0015(6) -0.0001(6) 0.0012(6)
C16 0.0169(8) 0.0150(8) 0.0126(8) -0.0026(6) 0.0028(6) 0.0042(7)
C7 0.0236(10) 0.0150(8) 0.0155(8) 0.0034(7) 0.0058(7) -0.0003(7)
C5 0.0199(9) 0.0189(9) 0.0112(8) -0.0015(7) 0.0011(7) 0.0039(7)
C8 0.0172(9) 0.0239(9) 0.0159(9) 0.0059(7) 0.0051(7) -0.0003(7)
C21 0.0155(9) 0.0224(9) 0.0123(8) 0.0036(7) -0.0032(6) -0.0050(7)
C20 0.0143(8) 0.0204(9) 0.0115(8) -0.0034(7) 0.0019(6) -0.0082(7)
C15 0.0124(8) 0.0187(9) 0.0160(8) -0.0044(7) 0.0027(6) 0.0003(6)

_geom_special_details            
;
 All esds (except the esd in the dihedral angle between two l.s. planes)
 are estimated using the full covariance matrix.  The cell esds are taken
 into account individually in the estimation of esds in distances, angles
 and torsion angles; correlations between esds in cell parameters are only
 used when they are defined by crystal symmetry.  An approximate (isotropic)
 treatment of cell esds is used for estimating esds involving l.s. planes.
;
loop_
_geom_bond_atom_site_label_1
_geom_bond_atom_site_label_2
_geom_bond_distance
_geom_bond_site_symmetry_2
_geom_bond_publ_flag
Cu1 S2 2.1477(5) . ?
Cu1 S1 2.1499(5) . ?
S2 C9 1.7686(17) . ?
S1 C1 1.7730(17) . ?
Na04 O2 2.4556(14) . ?
Na04 O7 2.4646(14) . ?
Na04 O6 2.4636(14) . ?
Na04 O3 2.4720(14) . ?
Na04 O1 2.4772(14) . ?
Na04 O5 2.4705(14) . ?
Na04 O8 2.4708(14) . ?
Na04 O4 2.4327(14) . ?
O2 C19 1.425(2) . ?
O2 C18 1.433(2) . ?
O7 C28 1.430(2) . ?
O7 C27 1.433(2) . ?
O6 C29 1.428(2) . ?
O6 C30 1.430(2) . ?
O3 C00G 1.431(2) . ?
O3 C20 1.431(2) . ?
O1 C23 1.434(2) . ?
O1 C17 1.425(2) . ?
O5 C24 1.428(2) . ?
O5 C31 1.430(2) . ?
O8 C25 1.426(2) . ?
O8 C26 1.430(2) . ?
O4 C22 1.426(2) . ?
O4 C21 1.433(2) . ?
C25 H25A 0.9900 . ?
C25 H25B 0.9900 . ?
C25 C24 1.508(2) . ?
C9 C10 1.417(2) . ?
C9 C14 1.411(2) . ?
C19 H19A 0.9900 . ?
C19 H19B 0.9900 . ?
C19 C00G 1.513(3) . ?
C00G H00A 0.9900 . ?
C00G H00B 0.9900 . ?
C4 H4 0.9500 . ?
C4 C3 1.385(3) . ?
C4 C5 1.384(3) . ?
C24 H24A 0.9900 . ?
C24 H24B 0.9900 . ?
C10 C11 1.394(2) . ?
C10 C15 1.507(2) . ?
C28 H28A 0.9900 . ?
C28 H28B 0.9900 . ?
C28 C29 1.510(2) . ?
C22 H22A 0.9900 . ?
C22 H22B 0.9900 . ?
C22 C23 1.509(3) . ?
C1 C2 1.410(2) . ?
C1 C6 1.415(2) . ?
C18 H18A 0.9900 . ?
C18 H18B 0.9900 . ?
C18 C17 1.506(3) . ?
C27 H27A 0.9900 . ?
C27 H27B 0.9900 . ?
C27 C26 1.503(3) . ?
C29 H29A 0.9900 . ?
C29 H29B 0.9900 . ?
C23 H23A 0.9900 . ?
C23 H23B 0.9900 . ?
C17 H17A 0.9900 . ?
C17 H17B 0.9900 . ?
C3 H3 0.9500 . ?
C3 C2 1.395(3) . ?
C31 H31A 0.9900 . ?
C31 H31B 0.9900 . ?
C31 C30 1.504(2) . ?
C26 H26A 0.9900 . ?
C26 H26B 0.9900 . ?
C2 C7 1.497(2) . ?
C6 C5 1.394(3) . ?
C6 C8 1.505(3) . ?
C12 H12 0.9500 . ?
C12 C11 1.388(3) . ?
C12 C13 1.389(3) . ?
C14 C13 1.397(2) . ?
C14 C16 1.500(2) . ?
C11 H11 0.9500 . ?
C30 H30A 0.9900 . ?
C30 H30B 0.9900 . ?
C13 H13 0.9500 . ?
C16 H16A 0.9800 . ?
C16 H16B 0.9800 . ?
C16 H16C 0.9800 . ?
C7 H7A 0.9800 . ?
C7 H7B 0.9800 . ?
C7 H7C 0.9800 . ?
C5 H5 0.9500 . ?
C8 H8A 0.9800 . ?
C8 H8B 0.9800 . ?
C8 H8C 0.9800 . ?
C21 H21A 0.9900 . ?
C21 H21B 0.9900 . ?
C21 C20 1.505(3) . ?
C20 H20A 0.9900 . ?
C20 H20B 0.9900 . ?
C15 H15A 0.9800 . ?
C15 H15B 0.9800 . ?
C15 H15C 0.9800 . ?

loop_
_geom_angle_atom_site_label_1
_geom_angle_atom_site_label_2
_geom_angle_atom_site_label_3
_geom_angle
_geom_angle_site_symmetry_1
_geom_angle_site_symmetry_3
_geom_angle_publ_flag
S2 Cu1 S1 166.81(2) . . ?
C9 S2 Cu1 115.65(6) . . ?
C1 S1 Cu1 114.29(6) . . ?
O2 Na04 O7 151.17(5) . . ?
O2 Na04 O6 137.83(5) . . ?
O2 Na04 O3 68.79(4) . . ?
O2 Na04 O1 69.81(4) . . ?
O2 Na04 O5 80.80(4) . . ?
O2 Na04 O8 87.63(5) . . ?
O7 Na04 O3 89.97(5) . . ?
O7 Na04 O1 137.51(5) . . ?
O7 Na04 O5 106.87(5) . . ?
O7 Na04 O8 70.27(4) . . ?
O6 Na04 O7 68.97(4) . . ?
O6 Na04 O3 149.34(5) . . ?
O6 Na04 O1 77.80(4) . . ?
O6 Na04 O5 69.73(4) . . ?
O6 Na04 O8 108.14(5) . . ?
O3 Na04 O1 107.39(5) . . ?
O5 Na04 O3 139.94(5) . . ?
O5 Na04 O1 84.60(5) . . ?
O5 Na04 O8 69.18(4) . . ?
O8 Na04 O3 83.70(4) . . ?
O8 Na04 O1 148.01(5) . . ?
O4 Na04 O2 107.54(5) . . ?
O4 Na04 O7 81.71(5) . . ?
O4 Na04 O6 84.22(5) . . ?
O4 Na04 O3 70.45(5) . . ?
O4 Na04 O1 69.02(4) . . ?
O4 Na04 O5 146.41(5) . . ?
O4 Na04 O8 141.74(5) . . ?
C19 O2 Na04 116.85(10) . . ?
C19 O2 C18 113.78(13) . . ?
C18 O2 Na04 108.83(10) . . ?
C28 O7 Na04 109.33(10) . . ?
C28 O7 C27 114.11(13) . . ?
C27 O7 Na04 112.04(10) . . ?
C29 O6 Na04 116.21(10) . . ?
C29 O6 C30 114.15(13) . . ?
C30 O6 Na04 108.69(10) . . ?
C00G O3 Na04 109.68(10) . . ?
C20 O3 Na04 111.97(10) . . ?
C20 O3 C00G 113.60(14) . . ?
C23 O1 Na04 109.07(10) . . ?
C17 O1 Na04 112.98(10) . . ?
C17 O1 C23 114.53(14) . . ?
C24 O5 Na04 109.08(9) . . ?
C24 O5 C31 114.68(13) . . ?
C31 O5 Na04 112.88(10) . . ?
C25 O8 Na04 115.44(10) . . ?
C25 O8 C26 113.43(13) . . ?
C26 O8 Na04 108.68(10) . . ?
C22 O4 Na04 117.21(10) . . ?
C22 O4 C21 113.11(14) . . ?
C21 O4 Na04 109.02(10) . . ?
O8 C25 H25A 110.0 . . ?
O8 C25 H25B 110.0 . . ?
O8 C25 C24 108.46(14) . . ?
H25A C25 H25B 108.4 . . ?
C24 C25 H25A 110.0 . . ?
C24 C25 H25B 110.0 . . ?
C10 C9 S2 116.57(12) . . ?
C14 C9 S2 124.17(13) . . ?
C14 C9 C10 119.23(15) . . ?
O2 C19 H19A 110.3 . . ?
O2 C19 H19B 110.3 . . ?
O2 C19 C00G 107.22(15) . . ?
H19A C19 H19B 108.5 . . ?
C00G C19 H19A 110.3 . . ?
C00G C19 H19B 110.3 . . ?
O3 C00G C19 112.35(15) . . ?
O3 C00G H00A 109.1 . . ?
O3 C00G H00B 109.1 . . ?
C19 C00G H00A 109.1 . . ?
C19 C00G H00B 109.1 . . ?
H00A C00G H00B 107.9 . . ?
C3 C4 H4 120.6 . . ?
C5 C4 H4 120.6 . . ?
C5 C4 C3 118.88(17) . . ?
O5 C24 C25 112.20(14) . . ?
O5 C24 H24A 109.2 . . ?
O5 C24 H24B 109.2 . . ?
C25 C24 H24A 109.2 . . ?
C25 C24 H24B 109.2 . . ?
H24A C24 H24B 107.9 . . ?
C9 C10 C15 120.89(15) . . ?
C11 C10 C9 119.39(16) . . ?
C11 C10 C15 119.72(16) . . ?
O7 C28 H28A 109.2 . . ?
O7 C28 H28B 109.2 . . ?
O7 C28 C29 112.19(14) . . ?
H28A C28 H28B 107.9 . . ?
C29 C28 H28A 109.2 . . ?
C29 C28 H28B 109.2 . . ?
O4 C22 H22A 110.2 . . ?
O4 C22 H22B 110.2 . . ?
O4 C22 C23 107.53(14) . . ?
H22A C22 H22B 108.5 . . ?
C23 C22 H22A 110.2 . . ?
C23 C22 H22B 110.2 . . ?
C2 C1 S1 124.40(13) . . ?
C2 C1 C6 118.76(16) . . ?
C6 C1 S1 116.84(13) . . ?
O2 C18 H18A 109.3 . . ?
O2 C18 H18B 109.3 . . ?
O2 C18 C17 111.65(14) . . ?
H18A C18 H18B 108.0 . . ?
C17 C18 H18A 109.3 . . ?
C17 C18 H18B 109.3 . . ?
O7 C27 H27A 110.2 . . ?
O7 C27 H27B 110.2 . . ?
O7 C27 C26 107.41(14) . . ?
H27A C27 H27B 108.5 . . ?
C26 C27 H27A 110.2 . . ?
C26 C27 H27B 110.2 . . ?
O6 C29 C28 107.63(14) . . ?
O6 C29 H29A 110.2 . . ?
O6 C29 H29B 110.2 . . ?
C28 C29 H29A 110.2 . . ?
C28 C29 H29B 110.2 . . ?
H29A C29 H29B 108.5 . . ?
O1 C23 C22 112.18(14) . . ?
O1 C23 H23A 109.2 . . ?
O1 C23 H23B 109.2 . . ?
C22 C23 H23A 109.2 . . ?
C22 C23 H23B 109.2 . . ?
H23A C23 H23B 107.9 . . ?
O1 C17 C18 107.01(14) . . ?
O1 C17 H17A 110.3 . . ?
O1 C17 H17B 110.3 . . ?
C18 C17 H17A 110.3 . . ?
C18 C17 H17B 110.3 . . ?
H17A C17 H17B 108.6 . . ?
C4 C3 H3 119.2 . . ?
C4 C3 C2 121.64(17) . . ?
C2 C3 H3 119.2 . . ?
O5 C31 H31A 110.5 . . ?
O5 C31 H31B 110.5 . . ?
O5 C31 C30 106.39(14) . . ?
H31A C31 H31B 108.6 . . ?
C30 C31 H31A 110.5 . . ?
C30 C31 H31B 110.5 . . ?
O8 C26 C27 111.90(14) . . ?
O8 C26 H26A 109.2 . . ?
O8 C26 H26B 109.2 . . ?
C27 C26 H26A 109.2 . . ?
C27 C26 H26B 109.2 . . ?
H26A C26 H26B 107.9 . . ?
C1 C2 C7 122.12(16) . . ?
C3 C2 C1 119.55(16) . . ?
C3 C2 C7 118.31(16) . . ?
C1 C6 C8 120.63(16) . . ?
C5 C6 C1 119.69(16) . . ?
C5 C6 C8 119.67(16) . . ?
C11 C12 H12 120.5 . . ?
C11 C12 C13 119.01(16) . . ?
C13 C12 H12 120.5 . . ?
C9 C14 C16 122.13(15) . . ?
C13 C14 C9 119.49(15) . . ?
C13 C14 C16 118.33(15) . . ?
C10 C11 H11 119.2 . . ?
C12 C11 C10 121.51(16) . . ?
C12 C11 H11 119.2 . . ?
O6 C30 C31 111.72(14) . . ?
O6 C30 H30A 109.3 . . ?
O6 C30 H30B 109.3 . . ?
C31 C30 H30A 109.3 . . ?
C31 C30 H30B 109.3 . . ?
H30A C30 H30B 107.9 . . ?
C12 C13 C14 121.36(16) . . ?
C12 C13 H13 119.3 . . ?
C14 C13 H13 119.3 . . ?
C14 C16 H16A 109.5 . . ?
C14 C16 H16B 109.5 . . ?
C14 C16 H16C 109.5 . . ?
H16A C16 H16B 109.5 . . ?
H16A C16 H16C 109.5 . . ?
H16B C16 H16C 109.5 . . ?
C2 C7 H7A 109.5 . . ?
C2 C7 H7B 109.5 . . ?
C2 C7 H7C 109.5 . . ?
H7A C7 H7B 109.5 . . ?
H7A C7 H7C 109.5 . . ?
H7B C7 H7C 109.5 . . ?
C4 C5 C6 121.44(17) . . ?
C4 C5 H5 119.3 . . ?
C6 C5 H5 119.3 . . ?
C6 C8 H8A 109.5 . . ?
C6 C8 H8B 109.5 . . ?
C6 C8 H8C 109.5 . . ?
H8A C8 H8B 109.5 . . ?
H8A C8 H8C 109.5 . . ?
H8B C8 H8C 109.5 . . ?
O4 C21 H21A 109.3 . . ?
O4 C21 H21B 109.3 . . ?
O4 C21 C20 111.62(14) . . ?
H21A C21 H21B 108.0 . . ?
C20 C21 H21A 109.3 . . ?
C20 C21 H21B 109.3 . . ?
O3 C20 C21 107.08(14) . . ?
O3 C20 H20A 110.3 . . ?
O3 C20 H20B 110.3 . . ?
C21 C20 H20A 110.3 . . ?
C21 C20 H20B 110.3 . . ?
H20A C20 H20B 108.6 . . ?
C10 C15 H15A 109.5 . . ?
C10 C15 H15B 109.5 . . ?
C10 C15 H15C 109.5 . . ?
H15A C15 H15B 109.5 . . ?
H15A C15 H15C 109.5 . . ?
H15B C15 H15C 109.5 . . ?

_shelx_res_file                  
;
    new2.res created by SHELXL-2014/7

TITL new_a.res in P2(1)/c
REM Old TITL new in P21/c #14
REM SHELXT solution in P2(1)/c
REM R1 0.114, Rweak 0.006, Alpha 0.053, Orientation as input
REM Formula found by SHELXT: C32 O8 Na S2 Cu
CELL 0.71073 10.5883 21.9675 14.4286 90 95.682 90
ZERR 4 0.0014 0.0021 0.0016 0 0.006 0
LATT 1
SYMM -X,0.5+Y,0.5-Z
SFAC C H Cu Na O S
UNIT 128 200 4 4 32 8

L.S. 20
PLAN  20
TEMP -173.14
BOND $H
LIST 6
fmap 2
acta
OMIT 1 2 0
OMIT -3 6 3
OMIT 0 6 6
OMIT 6 12 0
OMIT 0 3 12
OMIT 3 9 0
OMIT -13 20 5
OMIT 2 10 4
REM <olex2.extras>
REM <HklSrc "%.\\mo_p14090_scale.hkl">
REM </olex2.extras>

WGHT    0.029000    3.174000
FVAR       0.16948
CU1   3    0.278451    0.609144    0.493009    11.00000    0.01619    0.01596 =
         0.01116   -0.00077   -0.00146    0.00350
S2    6    0.248730    0.627944    0.635302    11.00000    0.01659    0.01851 =
         0.01224   -0.00123   -0.00150    0.00772
S1    6    0.303416    0.612598    0.347030    11.00000    0.01286    0.01626 =
         0.01356   -0.00036    0.00031    0.00009
NA04  4    0.760329    0.744581    0.932629    11.00000    0.00907    0.01061 =
         0.01178   -0.00088    0.00139   -0.00249
O2    5    0.789423    0.641677    0.997730    11.00000    0.01355    0.01304 =
         0.01329   -0.00068    0.00231   -0.00305
O7    5    0.795851    0.821580    0.813716    11.00000    0.01432    0.01124 =
         0.01377   -0.00099    0.00114   -0.00259
O6    5    0.719900    0.847927    0.989061    11.00000    0.01457    0.01298 =
         0.01231   -0.00024    0.00006   -0.00062
O3    5    0.725940    0.666300    0.809641    11.00000    0.01222    0.01473 =
         0.01468   -0.00214    0.00316   -0.00443
O1    5    0.605041    0.725359    1.046886    11.00000    0.01083    0.01251 =
         0.01639   -0.00139    0.00326   -0.00210
O5    5    0.908018    0.768444    1.071284    11.00000    0.01062    0.01126 =
         0.01376   -0.00097    0.00178   -0.00174
O8    5    0.982868    0.739873    0.895283    11.00000    0.01235    0.01381 =
         0.01180   -0.00086    0.00076   -0.00278
O4    5    0.543887    0.751512    0.859166    11.00000    0.01048    0.01624 =
         0.01677    0.00038    0.00155   -0.00358
C25   1    1.075630    0.758867    0.967970    11.00000    0.00816    0.01709 =
         0.01556   -0.00152    0.00025   -0.00218
AFIX  23
H25A  2    1.088745    0.803399    0.964540    11.00000   -1.20000
H25B  2    1.157553    0.738409    0.961318    11.00000   -1.20000
AFIX   0

C9    1    0.326533    0.578399    0.719105    11.00000    0.00781    0.01036 =
         0.01194   -0.00118   -0.00161   -0.00122
C19   1    0.756424    0.592115    0.936312    11.00000    0.02140    0.01135 =
         0.01868   -0.00187    0.00272   -0.00092
AFIX  23
H19A  2    0.664766    0.582882    0.935162    11.00000   -1.20000
H19B  2    0.805119    0.555297    0.957208    11.00000   -1.20000
AFIX   0
C00G  1    0.788086    0.610993    0.840483    11.00000    0.01923    0.01489 =
         0.01998   -0.00421    0.00623    0.00131
AFIX  23
H00A  2    0.881037    0.616468    0.841646    11.00000   -1.20000
H00B  2    0.762511    0.578131    0.795545    11.00000   -1.20000
AFIX   0

C4    1   -0.008997    0.523554    0.149275    11.00000    0.01804    0.01669 =
         0.01881   -0.00543   -0.00122    0.00104
AFIX  43
H4    2   -0.074263    0.506422    0.107339    11.00000   -1.20000
AFIX   0

C24   1    1.029089    0.742317    1.060141    11.00000    0.01102    0.01472 =
         0.01399    0.00127    0.00003    0.00096
AFIX  23
H24A  2    1.023119    0.697466    1.064785    11.00000   -1.20000
H24B  2    1.091385    0.756586    1.111212    11.00000   -1.20000
AFIX   0

C10   1    0.289049    0.582051    0.810537    11.00000    0.00861    0.01256 =
         0.01437   -0.00329    0.00191   -0.00268
C28   1    0.725609    0.875402    0.830585    11.00000    0.02240    0.01377 =
         0.01433    0.00185   -0.00106    0.00205
AFIX  23
H28A  2    0.633850    0.867100    0.816286    11.00000   -1.20000
H28B  2    0.749143    0.908113    0.788336    11.00000   -1.20000
AFIX   0
C22   1    0.444528    0.734630    0.913911    11.00000    0.00902    0.01752 =
         0.02344   -0.00047    0.00196   -0.00125
AFIX  23
H22A  2    0.429076    0.690235    0.909332    11.00000   -1.20000
H22B  2    0.365066    0.756061    0.891520    11.00000   -1.20000
AFIX   0

C1    1    0.182127    0.575599    0.274330    11.00000    0.01125    0.00944 =
         0.01149   -0.00084    0.00184    0.00326
C18   1    0.731780    0.638784    1.083373    11.00000    0.01750    0.01729 =
         0.01290    0.00297    0.00125   -0.00221
AFIX  23
H18A  2    0.782891    0.662901    1.131433    11.00000   -1.20000
H18B  2    0.731083    0.596016    1.104948    11.00000   -1.20000
AFIX   0
C27   1    0.928174    0.831983    0.806869    11.00000    0.01434    0.01629 =
         0.01126    0.00161    0.00049   -0.00613
AFIX  23
H27A  2    0.964573    0.857363    0.859595    11.00000   -1.20000
H27B  2    0.940311    0.853406    0.748039    11.00000   -1.20000
AFIX   0
C29   1    0.750079    0.896936    0.930129    11.00000    0.02327    0.01174 =
         0.01544   -0.00023    0.00103    0.00264
AFIX  23
H29A  2    0.840223    0.908712    0.943977    11.00000   -1.20000
H29B  2    0.696529    0.932776    0.940429    11.00000   -1.20000
AFIX   0
C23   1    0.485734    0.752174    1.013442    11.00000    0.01171    0.01831 =
         0.02494   -0.00366    0.00684    0.00067
AFIX  23
H23A  2    0.492866    0.797038    1.017848    11.00000   -1.20000
H23B  2    0.420190    0.738993    1.053561    11.00000   -1.20000
AFIX   0
C17   1    0.597931    0.662843    1.072224    11.00000    0.01782    0.01421 =
         0.01553    0.00101    0.00619   -0.00477
AFIX  23
H17A  2    0.546049    0.639883    1.023172    11.00000   -1.20000
H17B  2    0.558608    0.658695    1.131363    11.00000   -1.20000
AFIX   0

C3    1   -0.000608    0.509625    0.243272    11.00000    0.01499    0.01094 =
         0.02229   -0.00195    0.00407   -0.00064
AFIX  43
H3    2   -0.060706    0.482481    0.265387    11.00000   -1.20000
AFIX   0

C31   1    0.910946    0.831827    1.093853    11.00000    0.01549    0.01276 =
         0.01104   -0.00234   -0.00076   -0.00267
AFIX  23
H31A  2    0.961613    0.854506    1.051202    11.00000   -1.20000
H31B  2    0.949135    0.838163    1.158572    11.00000   -1.20000
AFIX   0
C26   1    0.992351    0.770876    0.809073    11.00000    0.01524    0.02027 =
         0.01078   -0.00224    0.00527   -0.00254
AFIX  23
H26A  2    0.952993    0.745589    0.757227    11.00000   -1.20000
H26B  2    1.083012    0.776428    0.799742    11.00000   -1.20000
AFIX   0

C2    1    0.093883    0.534457    0.306303    11.00000    0.01517    0.00880 =
         0.01335   -0.00004    0.00419    0.00361
C6    1    0.175157    0.588817    0.177942    11.00000    0.01275    0.01366 =
         0.01327    0.00108    0.00389    0.00322
C12   1    0.445019    0.505233    0.862519    11.00000    0.01869    0.01188 =
         0.01588    0.00375   -0.00234   -0.00109
AFIX  43
H12   2    0.484778    0.480414    0.910842    11.00000   -1.20000
AFIX   0
C14   1    0.424747    0.538054    0.700925    11.00000    0.01051    0.00992 =
         0.01291   -0.00308    0.00000   -0.00205
C11   1    0.349286    0.545480    0.880432    11.00000    0.01519    0.01688 =
         0.01191   -0.00023    0.00161   -0.00410
AFIX  43
H11   2    0.324277    0.548146    0.941742    11.00000   -1.20000
AFIX   0

C30   1    0.775352    0.853231    1.083157    11.00000    0.01622    0.01492 =
         0.01139   -0.00189    0.00377    0.00103
AFIX  23
H30A  2    0.725408    0.828794    1.124178    11.00000   -1.20000
H30B  2    0.772004    0.896283    1.103053    11.00000   -1.20000
AFIX   0

C13   1    0.481794    0.501799    0.772883    11.00000    0.01277    0.01009 =
         0.01834   -0.00147   -0.00006    0.00123
AFIX  43
H13   2    0.547068    0.474238    0.760239    11.00000   -1.20000
AFIX   0
C16   1    0.474316    0.534346    0.607236    11.00000    0.01694    0.01501 =
         0.01262   -0.00255    0.00276    0.00418
AFIX 137
H16A  2    0.404925    0.523460    0.560112    11.00000   -1.50000
H16B  2    0.540889    0.503270    0.608713    11.00000   -1.50000
H16C  2    0.509518    0.573887    0.591673    11.00000   -1.50000
AFIX   0
C7    1    0.095567    0.517542    0.406923    11.00000    0.02361    0.01504 =
         0.01554    0.00336    0.00584   -0.00027
AFIX 137
H7A   2    0.180715    0.503568    0.430270    11.00000   -1.50000
H7B   2    0.034156    0.484850    0.413629    11.00000   -1.50000
H7C   2    0.072934    0.553135    0.442741    11.00000   -1.50000
AFIX   0
C5    1    0.079291    0.562848    0.117445    11.00000    0.01986    0.01893 =
         0.01124   -0.00150    0.00107    0.00388
AFIX  43
H5    2    0.074447    0.572329    0.052951    11.00000   -1.20000
AFIX   0
C8    1    0.268976    0.631487    0.140367    11.00000    0.01720    0.02389 =
         0.01591    0.00592    0.00506   -0.00030
AFIX 137
H8A   2    0.264638    0.671275    0.170607    11.00000   -1.50000
H8B   2    0.248551    0.636129    0.072998    11.00000   -1.50000
H8C   2    0.354815    0.614836    0.153034    11.00000   -1.50000
AFIX   0

C21   1    0.536305    0.721212    0.770804    11.00000    0.01555    0.02236 =
         0.01227    0.00359   -0.00320   -0.00495
AFIX  23
H21A  2    0.581043    0.745771    0.726699    11.00000   -1.20000
H21B  2    0.446216    0.717832    0.745456    11.00000   -1.20000
AFIX   0
C20   1    0.594225    0.658631    0.778909    11.00000    0.01425    0.02042 =
         0.01153   -0.00340    0.00192   -0.00822
AFIX  23
H20A  2    0.552269    0.633879    0.824328    11.00000   -1.20000
H20B  2    0.584077    0.637728    0.717838    11.00000   -1.20000
AFIX   0

C15   1    0.186070    0.625317    0.833216    11.00000    0.01236    0.01869 =
         0.01604   -0.00441    0.00274    0.00033
AFIX 137
H15A  2    0.211027    0.667120    0.819848    11.00000   -1.50000
H15B  2    0.173259    0.621712    0.899334    11.00000   -1.50000
H15C  2    0.106941    0.615263    0.795217    11.00000   -1.50000
AFIX   0
HKLF 4

REM  new_a.res in P2(1)/c
REM R1 =  0.0665 for    9774 Fo > 4sig(Fo)  and  0.1502 for all   16417 data
REM    401 parameters refined using      0 restraints

END

WGHT      0.0292      3.1701

REM Highest difference peak  0.637,  deepest hole -0.545,  1-sigma level  0.111
Q1    1   0.2484  0.6081  0.8221  11.00000  0.05    0.64
Q2    1   0.0425  0.5421  0.1445  11.00000  0.05    0.63
Q3    1   0.3335  0.5613  0.8366  11.00000  0.05    0.62
Q4    1   0.0006  0.5201  0.1994  11.00000  0.05    0.58
Q5    1   0.5639  0.6897  0.7839  11.00000  0.05    0.57
Q6    1   0.6645  0.6493  1.0668  11.00000  0.05    0.56
Q7    1   0.4647  0.5236  0.7344  11.00000  0.05    0.53
Q8    1   1.0445  0.7420  1.0039  11.00000  0.05    0.52
Q9    1   0.1224  0.5602  0.2793  11.00000  0.05    0.52
Q10   1   0.8446  0.8454  1.0877  11.00000  0.05    0.51
Q11   1   0.5285  0.5344  0.4985  11.00000  0.05    0.51
Q12   1   0.1150  0.5815  0.1493  11.00000  0.05    0.49
Q13   1   0.7968  0.6089  0.8993  11.00000  0.05    0.48
Q14   1   0.4174  0.5683  0.7059  11.00000  0.05    0.48
Q15   1   0.2164  0.6087  0.1582  11.00000  0.05    0.48
Q16   1   0.5929  0.6894  1.0534  11.00000  0.05    0.47
Q17   1   0.3463  0.5550  0.6941  11.00000  0.05    0.46
Q18   1   0.0913  0.5247  0.3601  11.00000  0.05    0.46
Q19   1   0.1852  0.5920  0.2254  11.00000  0.05    0.45
Q20   1   0.1570  0.5676  0.1395  11.00000  0.05    0.45
;
_shelx_res_checksum              89015
_shelx_SHELXL_version_number     2014/7
_olex2_submission_original_sample_id '[Cu(SAr)2][Na(12-c-4)2] (1)'
_olex2_submission_special_instructions 'No special instructions were received'
